# Supplementary material for: New deep data hiding and extraction algorithm using multi-channel with multi-level to improve data security and payload capacity
Source: PeerJ Comput Sci. 2022 Oct 19;8:e1115. doi: 10.7717/peerj-cs.1115 (PMC9680874; doi:10.7717/peerj-cs.1115)
Supplement: Supplemental Information 2 — Copyright 2019 Mohammad Shamim Imtiaz. [file peerj-cs-08-1115-s002.zip]

Archive with 23 entries (21 files):
- standard-test-images-for-Image-Processing-a096eed0c535bf7c772d6662799e37683c207179/
- standard-test-images-for-Image-Processing-a096eed0c535bf7c772d6662799e37683c207179/README.md
- standard-test-images-for-Image-Processing-a096eed0c535bf7c772d6662799e37683c207179/standard_test_images/
- standard-test-images-for-Image-Processing-a096eed0c535bf7c772d6662799e37683c207179/standard_test_images/HappyFish.jpg
- standard-test-images-for-Image-Processing-a096eed0c535bf7c772d6662799e37683c207179/standard_test_images/baboon.png
- standard-test-images-for-Image-Processing-a096eed0c535bf7c772d6662799e37683c207179/standard_test_images/barbara.bmp
- standard-test-images-for-Image-Processing-a096eed0c535bf7c772d6662799e37683c207179/standard_test_images/boat.png
- standard-test-images-for-Image-Processing-a096eed0c535bf7c772d6662799e37683c207179/standard_test_images/cameraman.tif
- standard-test-images-for-Image-Processing-a096eed0c535bf7c772d6662799e37683c207179/standard_test_images/fruits.png
- standard-test-images-for-Image-Processing-a096eed0c535bf7c772d6662799e37683c207179/standard_test_images/house.tif
- standard-test-images-for-Image-Processing-a096eed0c535bf7c772d6662799e37683c207179/standard_test_images/jetplane.tif
- standard-test-images-for-Image-Processing-a096eed0c535bf7c772d6662799e37683c207179/standard_test_images/lake.tif
- standard-test-images-for-Image-Processing-a096eed0c535bf7c772d6662799e37683c207179/standard_test_images/livingroom.tif
- standard-test-images-for-Image-Processing-a096eed0c535bf7c772d6662799e37683c207179/standard_test_images/mandril_color.tif
- standard-test-images-for-Image-Processing-a096eed0c535bf7c772d6662799e37683c207179/standard_test_images/mandril_gray.tif
- standard-test-images-for-Image-Processing-a096eed0c535bf7c772d6662799e37683c207179/standard_test_images/peppers.png
- standard-test-images-for-Image-Processing-a096eed0c535bf7c772d6662799e37683c207179/standard_test_images/peppers_color.tif
- standard-test-images-for-Image-Processing-a096eed0c535bf7c772d6662799e37683c207179/standard_test_images/peppers_gray.tif
- standard-test-images-for-Image-Processing-a096eed0c535bf7c772d6662799e37683c207179/standard_test_images/pirate.tif
- standard-test-images-for-Image-Processing-a096eed0c535bf7c772d6662799e37683c207179/standard_test_images/tulips.png
- standard-test-images-for-Image-Processing-a096eed0c535bf7c772d6662799e37683c207179/standard_test_images/walkbridge.tif
- standard-test-images-for-Image-Processing-a096eed0c535bf7c772d6662799e37683c207179/standard_test_images/woman_blonde.tif
- standard-test-images-for-Image-Processing-a096eed0c535bf7c772d6662799e37683c207179/standard_test_images/woman_darkhair.tif
