# Supplementary material for: New deep data hiding and extraction algorithm using multi-channel with multi-level to improve data security and payload capacity
Source: PeerJ Comput Sci. 2022 Oct 19;8:e1115. doi: 10.7717/peerj-cs.1115 (PMC9680874; doi:10.7717/peerj-cs.1115)
Supplement: Supplemental Information 2 — Copyright 2019 Mohammad Shamim Imtiaz. [file peerj-cs-08-1115-s002.zip › standard-test-images-for-Image-Processing-a096eed0c535bf7c772d6662799e37683c207179/README.md]

# standard-test-images-for-Image-Processing
Collection of standard test images for image processing
