# Supplementary material for: New deep data hiding and extraction algorithm using multi-channel with multi-level to improve data security and payload capacity
Source: PeerJ Comput Sci. 2022 Oct 19;8:e1115. doi: 10.7717/peerj-cs.1115 (PMC9680874; doi:10.7717/peerj-cs.1115)
Supplement: Supplemental Information 5 — Copyright 2019 Mohammad Shamim Imtiaz. [file peerj-cs-08-1115-s005.zip]

Archive with 19 entries (19 files):
- Stego_image_Lena_Baboon_Pepper/PVD_stego_Pepper 105000.bmp
- Stego_image_Lena_Baboon_Pepper/PVD_stego_Pepper 40000.bmp
- Stego_image_Lena_Baboon_Pepper/PVD_stego_image_Baboon_30.bmp
- Stego_image_Lena_Baboon_Pepper/PVD_stego_Pepper 80000.bmp
- Stego_image_Lena_Baboon_Pepper/PVD_stego_image_Baboon_50.bmp
- Stego_image_Lena_Baboon_Pepper/PVD_stego_image_Pepper_10.bmp
- Stego_image_Lena_Baboon_Pepper/PVD_stego_image_Pepper_40.bmp
- Stego_image_Lena_Baboon_Pepper/PVD_stego_image_Baboon_40.bmp
- Stego_image_Lena_Baboon_Pepper/PVD_stego_Pepper 20000.bmp
- Stego_image_Lena_Baboon_Pepper/PVD_stego_image_Pepper_50.bmp
- Stego_image_Lena_Baboon_Pepper/PVD_stego_image_Pepper_30.bmp
- Stego_image_Lena_Baboon_Pepper/PVD_stego_Baboon 44000.bmp
- Stego_image_Lena_Baboon_Pepper/PVD_stego_Baboon 36000.bmp
- Stego_image_Lena_Baboon_Pepper/PVD_stego_Pepper 60000.bmp
- Stego_image_Lena_Baboon_Pepper/PVD_stego_Baboon 56000.bmp
- Stego_image_Lena_Baboon_Pepper/PVD_stego_Baboon 28000.bmp
- Stego_image_Lena_Baboon_Pepper/PVD_stego_Baboon 20000.bmp
- Stego_image_Lena_Baboon_Pepper/PVD_stego_image_Baboon_10.bmp
- Stego_image_Lena_Baboon_Pepper/PVD_stego_image_Pepper10.bmp
