# Supplementary material for: New deep data hiding and extraction algorithm using multi-channel with multi-level to improve data security and payload capacity
Source: PeerJ Comput Sci. 2022 Oct 19;8:e1115. doi: 10.7717/peerj-cs.1115 (PMC9680874; doi:10.7717/peerj-cs.1115)
Supplement: Supplemental Information 6 [file peerj-cs-08-1115-s006.xlsx]

## Sheet: Sheet1
lena	size	MSE	PSNR	NK		Baboon	size	MSE	PSNR	NK		Peppers	size	MSE	PSNR
	20000	0.006688	69.8776	1.00001			20000	0.017357	65.7361	1.00005			20000	0.010063	68.1035
		0.008372	68.9025	1.00003				0.017202	65.7751	1.00006				0.013896	66.702
		0.007943	69.1307	1.00003				0.019742	65.1768	1.00005				0.012705	67.0909
								0.0181003	65.5627	1.00005
		0.00766767	69.3036	1.00003										0.0122213	67.2988
	60000	0.021038	64.9007	1.00005			28000	0.024251	64.2835	1.00006			40000	0.017891	65.6045
		0.026202	63.9475	1.00008				0.023365	64.4451	1.00008				0.024319	64.2714
		0.024695	64.2047	1.0001				0.027518	63.7346	1.00007				0.02145	64.8165
		0.0239783	64.351	1.00008				0.0250447	64.1544	1.00007				0.02122	64.8975
	80000	0.028684	63.5544	1.00006			36000	0.03168	63.123	1.00008			60000	0.025869	64.0031
		0.035511	62.6272	1.00011				0.030547	63.2811	1.0001				0.033085	62.9345
		0.033868	62.8329	1.00013				0.035082	62.6799	1.00009				0.029833	63.3838
		0.0326877	63.0048	1.0001				0.0324363	63.028	1.00009				0.0295957	63.4404
	120000	0.04221	61.8767	1.0001			44000	0.038643	62.2601	1.0001			80000	0.034229	62.7868
		0.052291	60.9466	1.00017				0.03765	62.3732	1.00012				0.042643	61.8323
		0.052546	60.9254	1.00021				0.044066	61.6898	1.00011				0.040157	62.0932
		0.0490157	61.2495	1.00016				0.0401197	62.1077	1.00011				0.0390097	62.2374
	150000	0.052087	60.9635	1.00013			56000	0.048957	61.2327	1.00013			105000	0.043646	61.7313
		0.065802	59.9484	1.00022				0.048425	61.2801	1.00016				0.054937	60.7322
		0.063368	60.1121	1.00025				0.056159	60.6366	1.00015				0.051587	61.0054
		0.060419	60.3413	1.0002				0.0511803	61.0498	1.00015				0.0500567	61.1563

## Sheet: Sheet3
SSIM 384x512	Pyload	0.1	0.3	0.4			SSIM 512x384	Pyload	0.1	0.3	0.4			SSIM 512x384	Pyload	0.1	0.3	0.4
ucid00003		0.9997	0.999	0.9987			ucid00019		0.9997	0.999	0.9986			ucid00042		0.9998	0.9994	0.9992
ucid00004		0.9996	0.9985	0.998			ucid00020		0.9996	0.999	0.9988			ucid00062		0.9999	0.9995	0.9993
ucid00005		0.9997	0.999	0.9987			ucid00021		0.9997	0.9991	0.9988			ucid00142		0.9998	0.9993	0.9991
ucid00006		0.9996	0.9988	0.9984			ucid00042		0.9998	0.9994	0.9992
ucid00007		0.9997	0.9991	0.9989			ucid00062		0.9999	0.9995	0.9993
ucid00008							ucid00069		0.9997	0.999	0.9987
ucid00010							ucid00078		0.9998	0.9992	0.9989			ucid00648		0.9998	0.9991
ucid00011							ucid00082		0.9997	0.9988	0.9981
ucid00013							ucid00083		0.9996	0.9987	0.9983
ucid00014							ucid00084
ucid00017							ucid00087	sum	11.9965	11.9886	11.985
ucid00022							ucid00093	avg=	0.999708	0.99905	0.99875
ucid00023							ucid00097
ucid00024							ucid00099		0.9996	0.9989	0.9985
ucid00025							ucid00100		0.9997	0.999	0.9986
ucid00027							ucid00111		0.9996	0.9987	0.9981
ucid00030							ucid00127		0.9993	0.9981	0.9976
ucid00031							ucid00131		0.9995	0.9986	0.9981
ucid00033							ucid00133		0.9995	0.9984	0.9979
ucid00034							ucid00134		0.9997	0.9989	0.9985
ucid00036							ucid00142		0.9998	0.9993	0.9991
ucid00037							ucid00152
ucid00045							ucid00160
ucid00052							ucid00185
ucid00055							ucid00186
ucid00059							ucid00191
sum		4.9983	4.9944	4.9927					29.9904	29.9692	29.9589
avg=		0.699774	0.699273	0.699031

## Sheet: Sheet4
Euclidean norm
	Baboon					Lena					Peppers
	EL-Emam,N.2013	Elshare,S,El-Emam,N.2018	proposed algorithm			EL-Emam,N.2013	Elshare,S,El-Emam,N.2018	proposed algorithm			EL-Emam,N.2013	Elshare,S,El-Emam,N.2018	proposed algorithm
0.1	300	250	259.515		0.1	300	250	246.27		0.1	230	200	257.727
0.3	700	600	453.841		0.3	670	600	432.413		0.3	680	670	427.645
0.4	850	800	525.798		0.4	810	780	508.277		0.4	850	810	489.642
0.5			589.619		0.5			572.538		0.5			550.269

## Sheet: Sheet2
SSIM 512x384	Pyload	0.1	0.3	0.4			SSIM 512x384	Pyload	0.1	0.3	0.4
ucid00019		0.9997	0.999	0.9986			ucid00019
ucid00020		0.9996	0.999	0.9988			ucid00020
ucid00021		0.9997	0.9991	0.9988			ucid00021
ucid00042		0.9998	0.9994	0.9992			ucid00042
ucid00062		0.9999	0.9995	0.9993			ucid00062
ucid00069		0.9997	0.999	0.9987			ucid00069
ucid00078		0.9998	0.9992	0.9989			ucid00078
ucid00082		0.9997	0.9988	0.9981			ucid00082
ucid00083		0.9996	0.9987	0.9983			ucid00083
ucid00084							ucid00084
ucid00087	sum	#REF!	#REF!	#REF!			ucid00087
ucid00093	avg=	#REF!	#REF!	#REF!			ucid00093
ucid00097							ucid00097
ucid00099		0.9996	0.9989	0.9985			ucid00099
ucid00100		0.9997	0.999	0.9986			ucid00100
ucid00111		0.9996	0.9987	0.9981			ucid00111
ucid00127		0.9993	0.9981	0.9976			ucid00127
ucid00131		0.9995	0.9986	0.9981			ucid00131
ucid00133		0.9995	0.9984	0.9979			ucid00133
ucid00134		0.9997	0.9989	0.9985			ucid00134
ucid00142		0.9998	0.9993	0.9991			ucid00142
ucid00152							ucid00152
ucid00160							ucid00160
ucid00185							ucid00185
ucid00186							ucid00186
ucid00191							ucid00191
		#REF!	#REF!	#REF!

## Sheet: Sheet5
SSIM 256x256	Pyload	0.1	0.3	0.4
Pepper		0.9999	0.9997	0.9996
Baboon		0.9997	0.9991	0.9988
Lena		0.9999	0.9997	0.9996
