# Supplementary material for: New deep data hiding and extraction algorithm using multi-channel with multi-level to improve data security and payload capacity
Source: PeerJ Comput Sci. 2022 Oct 19;8:e1115. doi: 10.7717/peerj-cs.1115 (PMC9680874; doi:10.7717/peerj-cs.1115)
Supplement: Supplemental Information 7 [file peerj-cs-08-1115-s007.xlsx]

## Sheet: Sheet1
Image size 512x512	Payload capacity(bits)x104	NCC(dB)
lena	2	1
	6	0.999933
	8	0.999933
	12	0.999933
	15	0.999867
Baboon	2	1
	2.8	1
	3.6	1
	4.4	0.999967
	5.6	0.999933
Pepper	2	1
	4	0.999967
	6	0.999967
	8	0.999933
	10.5	0.999933
