# Supplementary material for: New deep data hiding and extraction algorithm using multi-channel with multi-level to improve data security and payload capacity
Source: PeerJ Comput Sci. 2022 Oct 19;8:e1115. doi: 10.7717/peerj-cs.1115 (PMC9680874; doi:10.7717/peerj-cs.1115)
Supplement: Supplemental Information 8 [file peerj-cs-08-1115-s008.xlsx]

## Sheet: Sheet1
Dissimilarity between adjacent pixels with payload 40%
Baboon			Lena			Pepper
Cover Image	Stego image		Cover Image	Stego image		Cover Image	Stego image
-60	-60		0	0		22	22
-31	-31		0	0		3	3
-17	-17		0	0		-3	-3
40	40		0	0		4	4
-25	-25		1	1		-3	-3
-34	-34		1	1		-5	-5
0	0		-5	-5		1	1
10	10		2	2		-4	-4
-6	-6		-2	-2		-8	-8
-20	-20		1	1		-28	-28
18	18		-1	-1		-6	-6
-1	-1		4	4		-12	-12
1	1		1	1		-1	-1
0	0		0	0		8	8
33	33		0	0		-5	-5
1	1		0	0		-11	-11
-30	-30		-2	-2		-12	-12
12	12		0	0		0	0
94	94		0	0		-12	-12
12	12		-2	-2		1	1
-88	-88		3	3		-17	-17
-27	-27		0	0		3	3
18	18		-1	-1		9	9
9	9		0	0		0	0
70	70		0	0		20	20
-6	-6		0	0		-1	-1
9	9		0	0		-10	-10
-25	-25		3	3		23	23
-84	-84		-1	-1		-9	-9
36	36		-1	-1		-20	-20
-10	-10		2	2		3	3
-15	-15		0	0		19	19
26	26		-1	-1		-14	-14
-28	-28		0	0		-10	-10
17	17		-1	-1		-5	-5
-1	-1		0	0		24	24
-40	-40		2	2		12	12
25	25		-3	-3		30	30
27	27		4	4		0	0
-12	-12		-2	-2		21	21
-8	-8		2	2		-10	-10
-7	-7		-1	-1		-3	-3
1	1		0	0		30	30
22	22		-1	-1		-31	-31
3	3		1	1		-64	-64
-19	-19		0	0		-11	-11
83	83		1	1		0	0
-91	-91		0	0		4	4
16	16		1	1		-7	-7
0	0		-1	-1		-1	-1
9	9		-1	-1		-9	-9
67	67		1	1		9	9
-66	-66		0	0		0	0
-1	-1		2	2		-4	-4
66	66		-1	-1		27	27
10	10		3	3		26	26
-36	-36		-2	-2		20	20
2	2		0	0		-8	-8
-7	-7		-3	-3		-8	-8
-34	-34		2	2		7	7
-26	-26		-1	-1		4	4
50	50		1	1		3	3
80	80		0	0		10	10
-47	-47		1	1		-9	-9
-59	-59		2	2		16	16
1	1		0	0		-1	-1
43	43		3	3		20	20
55	55		-2	-2		-10	-10
-32	-32		2	2		41	41
-89	-89		1	1		2	2
140	140		0	0		-2	-2
15	15		-1	-1		7	7
-58	-58		1	1		-22	-22
-40	-40		1	1		0	0
82	82		0	0		1	1
-39	-39		0	0		-7	-7
12	12		-3	-3		-23	-23
-103	-103		-1	-1		-4	-4
80	80		-1	-1		2	2
32	32		2	2		-7	-7
-7	-7		-2	-2		7	7
3	3		-3	-3		-5	-5
-4	-4		4	4		-6	-6
-47	-47		-3	-3		-2	-2
73	73		0	0		8	8
-41	-41		0	0		-10	-10
-84	-84		1	1		1	1
-21	-21		-6	-6		4	4
5	5		-1	-1		-3	-3
90	90		1	1		-4	-4
25	25		-5	-5		54	54
-107	-107		-2	-2		-15	-15
43	43		-7	-7		-5	-5
-32	-32		-6	-6		-9	-9
-11	-11		-5	-5		2	2
19	19		-9	-9		7	7
30	30		-16	-16		-6	-6
11	11		-8	-8		5	5
-61	-61		-3	-3		0	0
2	2		-11	-11		-5	-5
-14	-14		-2	-2		1	1
0	0		-5	-5		6	6
28	28		8	8		-14	-14
13	13		-4	-4		12	12
57	57		4	4		13	13
-45	-45		-3	-3		9	9
-46	-46		4	4		-1	-1
14	14		4	4		2	2
-15	-15		-2	-2		23	23
24	24		-1	-1		-23	-23
1	1		2	2		-30	-30
-24	-24		4	4		0	0
-10	-10		-3	-3		15	15
3	3		-1	-1		-20	-20
64	64		-4	-4		0	0
-65	-65		-4	-4		9	9
11	11		1	1		6	6
6	6		3	3		-13	-13
5	5		1	1		-1	-1
-17	-17		-1	-1		-11	-11
92	92		0	0		-3	-3
-74	-74		3	3		1	1
36	36		0	0		64	64
-5	-5		1	1		-19	-19
-55	-55		0	0		-52	-52
31	31		-2	-2		-24	-24
-5	-5		5	5		5	5
-17	-17		2	2		-5	-5
97	97		-2	-2		1	1
-1	-1		3	3		1	1
-7	-7		4	4		6	6
-42	-42		-3	-3		-28	-28
-24	-24		4	4		6	6
-10	-10		0	0		14	14
35	35		-2	-2		-9	-9
0	0		6	6		-4	-4
1	1		-8	-8		0	0
-9	-9		4	4		20	20
18	18		-2	-2		-9	-9
-34	-34		1	1		-3	-3
1	1		2	2		0	0
16	16		-2	-2		-9	-9
23	23		5	5		4	4
-9	-9		-2	-2		-16	-16
-40	-40		0	0		5	5
40	40		0	0		3	3
-16	-16		4	4		-3	-3
17	17		-3	-3		7	7
-50	-50		-2	-2		8	8
42	42		1	1		4	4
0	0		6	6		-13	-13
8	8		-11	-11		8	8
-34	-34		-2	-2		14	14
26	26		5	5		-19	-19
0	0		2	2		3	3
-1	-1		-2	-2		6	6
65	65		1	1		10	10
-63	-63		-2	-2		-8	-8
16	16		5	5		-11	-11
82	82		-4	-4		-1	-1
-58	-58		2	2		0	0
-25	-25		-1	-1		21	21
-25	-25		-2	-2		-3	-3
-14	-14		-3	-3		-3	-3
15	15		2	2		-20	-20
-1	-1		-4	-4		-4	-4
3	3		1	1		20	20
-4	-4		2	2		-15	-15
-14	-14		0	0		31	31
-22	-22		1	1		-4	-4
3	3		6	6		6	6
44	44		-3	-3		19	19
-41	-41		1	1		1	1
82	82		-7	-7		-10	-10
-1	-1		5	5		16	16
-49	-49		-4	-4		-4	-4
7	7		5	5		11	11
-42	-42		1	1		14	14
124	124		2	2		7	7
-63	-63		0	0		4	4
-1	-1		1	1		6	6
1	1		-5	-5		8	8
-18	-18		-3	-3		-8	-8
32	32		4	4		-7	-7
-45	-45		1	1		-3	-3
105	105		-1	-1		-22	-22
-93	-93		7	7		-4	-4
67	67		0	0		20	20
-26	-26		0	0		8	8
-48	-48		0	0		-2	-2
38	38		-2	-2		-6	-6
-5	-5		-2	-2		-5	-5
42	42		4	4		-13	-13
-74	-74		5	5		12	12
-25	-25		-3	-3		5	5
72	72		-2	-2		-29	-29
-16	-16		4	4		-8	-8
-34	-34		-6	-6		13	13
3	3		3	3		41	41
8	8		0	0		52	52
-26	-26		1	1		23	23
19	19		1	1		-15	-15
7	7		10	10		-86	-86
-26	-26		-13	-13		-5	-5
15	15		-1	-1		-22	-22
3	3		5	5		5	5
-34	-34		-7	-7		14	14
19	19		3	3		5	5
36	36		4	4		7	7
4	4		0	0		-8	-8
23	23		-2	-2		-5	-5
26	26		2	2		14	14
-26	-26		-4	-4		7	7
26	26		1	1		-4	-4
-36	-36		3	3		-11	-11
-7	-7		-5	-5		17	17
26	26		1	1		-3	-3
0	0		-4	-4		-2	-2
17	17		0	0		-5	-5
-1	-1		-1	-1		-13	-13
-48	-48		0	0		8	8
48	48		1	1		3	3
-14	-14		-3	-3		19	19
-9	-9		2	2		12	12
-3	-3		-1	-1		-14	-14
-33	-33		7	7		-21	-21
-38	-38		2	2		-4	-4
30	30		-3	-3		-3	-3
-24	-24		-2	-2		5	5
-6	-6		6	6		1	1
15	15		-3	-3		4	4
32	32		1	1		-6	-6
24	24		-2	-2		7	7
18	18		-4	-4		-11	-11
-16	-16		0	0		-11	-11
24	24		2	2		0	0
-49	-49		2	2		3	3
23	23		-2	-2		-4	-4
27	27		2	2		9	9
-26	-26		-1	-1		1	1
-49	-49		-3	-3		9	9
-1	-1		0	0		-3	-3
28	28		-3	-3		7	7
20	20		3	3		-6	-6
-30	-30		4	4		3	3
-35	-35		-3	-3		-6	-6
26	26		-2	-2		2	2
1	1		-2	-2		1	1
8	8		6	6		-3	-3
64	64		6	6		-16	-16
-7	-7		-4	-4		-7	-7
-15	-15		-1	-1		0	0
-10	-10		-1	-1		-8	-8
-1	-1		-6	-6		4	4
35	35		3	3		-3	-3
-25	-25		-1	-1		50	50
-9	-9		4	4		7	7
28	28		-5	-5		12	12
-4	-4		1	1		-3	-3
-1	-1		-2	-2		-28	-28
4	4		-7	-7		-4	-4
24	24		0	0		-1	-1
-12	-12		7	7		-7	-7
-12	-12		-5	-5		-13	-13
23	23		0	0		-15	-15
-24	-24		2	2		-15	-15
0	0		6	6		11	11
-26	-26		-1	-1		-13	-13
-22	-22		4	4		0	0
22	22		-3	-3		-4	-4
51	51		0	0		-11	-11
-24	-24		-1	-1		-14	-14
-2	-2		0	0		-14	-14
-25	-25		1	1		-3	-3
26	26		0	0		-9	-9
0	0		1	1		4	4
-28	-28		0	0		-4	-4
52	52		6	6		11	11
-41	-41		-3	-3		-8	-8
14	14		2	2		-1	-1
-22	-22		-4	-4		14	14
23	23		-2	-2		14	14
3	3		-3	-3		5	5
14	14		4	4		15	15
8	8		1	1		-10	-10
-9	-9		-7	-7		-8	-8
2	2		0	0		6	6
-18	-18		-6	-6		7	7
-14	-14		3	3		-3	-3
32	32		-5	-5		-19	-19
-3	-3		1	1		-1	-1
28	28		-2	-2		30	30
-17	-17		-6	-6		17	17
17	17		-1	-1		-6	-6
0	0		-2	-2		2	2
-1	-1		-2	-2		0	0
-15	-15		1	1		-28	-28
-50	-50		-2	-2		46	46
39	39		-2	-2		28	28
10	10		3	3		-35	-35
-2	-2		-8	-8		-56	-56
20	20		-6	-6		-11	-11
-18	-18		4	4		12	12
0	0		1	1		-7	-7
1	1		0	0		-5	-5
16	16		1	1		-7	-7
-17	-17		-1	-1		-1	-1
-7	-7		3	3		1	1
5	5		-6	-6		12	12
-24	-24		4	4		-8	-8
27	27		0	0		0	0
-3	-3		5	5		48	48
3	3		-1	-1		11	11
-2	-2		2	2		15	15
17	17		-4	-4		-18	-18
2	2		0	0		-1	-1
-10	-10		6	6		14	14
6	6		-2	-2		0	0
-38	-38		0	0		10	10
21	21		-2	-2		0	0
12	12		7	7		14	14
6	6		-4	-4		-12	-12
1	1		-5	-5		22	22
0	0		5	5		30	30
-1	-1		-4	-4		17	17
0	0		0	0		-12	-12
3	3		-1	-1		-7	-7
-1	-1		7	7		2	2
0	0		-6	-6		-17	-17
-1	-1		-3	-3		-15	-15
0	0		6	6		12	12
1	1		-3	-3		-6	-6
-1	-1		0	0		-10	-10
1	1		-5	-5		-3	-3
-18	-18		3	3		-14	-14
16	16		-4	-4		-1	-1
1	1		-3	-3		-1	-1
1	1		0	0		20	20
0	0		3	3		-24	-24
-1	-1		-1	-1		-6	-6
-8	-8		-2	-2		12	12
9	9		0	0		-7	-7
0	0		-5	-5		4	4
0	0		0	0		2	2
2	2		0	0		-6	-6
-2	-2		-4	-4		12	12
-1	-1		2	2		14	14
0	0		-12	-12		11	11
2	2		-4	-4		-5	-5
-5	-5		1	1		-4	-4
4	4		-3	-3		-2	-2
-2	-2		2	2		-1	-1
1	1		-10	-10		-3	-3
0	0		0	0		2	2
-8	-8		1	1		3	3
9	9		2	2		0	0
-2	-2		-1	-1		5	5
2	2		-1	-1		-10	-10
-1	-1		-1	-1		-3	-3
-1	-1		5	5		4	4
0	0		2	2		14	14
1	1		-9	-9		16	16
0	0		0	0		-8	-8
0	0		1	1		7	7
-2	-2		-1	-1		14	14
3	3		-5	-5		-5	-5
-1	-1		1	1		-22	-22
2	2		-1	-1		3	3
-4	-4		5	5		-8	-8
4	4		0	0		-24	-24
-2	-2		-6	-6		5	5
-1	-1		1	1		16	16
-1	-1		3	3		13	13
-14	-14		-6	-6		-10	-10
1	1		2	2		-21	-21
6	6		-2	-2		1	1
4	4		4	4		4	4
-5	-5		-3	-3		-20	-20
10	10		-1	-1		11	11
0	0		2	2		46	46
-1	-1		-2	-2		18	18
1	1		3	3		-61	-61
-9	-9		2	2		-24	-24
1	1		-5	-5		-6	-6
0	0		-9	-9		3	3
0	0		5	5		1	1
0	0		0	0		10	10
0	0		7	7		-18	-18
-1	-1		-5	-5		-2	-2
1	1		6	6		-7	-7
0	0		8	8		-6	-6
0	0		-2	-2		11	11
-6	-6		4	4		-6	-6
-2	-2		4	4		-7	-7
16	16		18	18		12	12
-17	-17		20	20		-7	-7
9	9		8	8		10	10
0	0		4	4		-3	-3
0	0		3	3		1	1
1	1		1	1		-29	-29
0	0		1	1		9	9
-2	-2		4	4		14	14
-23	-23		-2	-2		-14	-14
23	23		2	2		14	14
0	0		-4	-4		5	5
1	1		0	0		-13	-13
-18	-18		-1	-1		-18	-18
18	18		-3	-3		22	22
-1	-1		-1	-1		9	9
-16	-16		-3	-3		-11	-11
1	1		4	4		0	0
-17	-17		-3	-3		5	5
7	7		-5	-5		8	8
27	27		-10	-10		-9	-9
0	0		-14	-14		13	13
-1	-1		-15	-15		-3	-3
1	1		-12	-12		-6	-6
-27	-27		-8	-8		-3	-3
26	26		-10	-10		22	22
-35	-35		-6	-6		-6	-6
29	29		2	2		-9	-9
-17	-17		-1	-1		-9	-9
-1	-1		-3	-3		6	6
-2	-2		-2	-2		-5	-5
2	2		-2	-2		20	20
6	6		4	4		-3	-3
1	1		-3	-3		31	31
-8	-8		-4	-4		30	30
8	8		4	4		8	8
17	17		-1	-1		-10	-10
1	1		0	0		-3	-3
0	0		1	1		4	4
-9	-9		-2	-2		0	0
-26	-26		0	0		10	10
17	17		-2	-2		-11	-11
1	1		1	1		-14	-14
-2	-2		0	0		-11	-11
1	1		1	1		9	9
-17	-17		0	0		14	14
18	18		-3	-3		-1	-1
-9	-9		2	2		-14	-14
19	19		3	3		17	17
-20	-20		-3	-3		2	2
2	2		-3	-3		10	10
-9	-9		3	3		2	2
-8	-8		-1	-1		2	2
0	0		7	7		-10	-10
-7	-7		-7	-7		-9	-9
-9	-9		6	6		-12	-12
9	9		4	4		-24	-24
-1	-1		0	0		9	9
-8	-8		-5	-5		-1	-1
-1	-1		2	2		1	1
14	14		3	3		44	44
-3	-3		3	3		39	39
-19	-19		0	0		35	35
25	25		-3	-3		1	1
-19	-19		0	0		-65	-65
1	1		-3	-3		-44	-44
1	1		0	0		1	1
18	18		7	7		-17	-17
6	6		-6	-6		4	4
0	0		0	0		-7	-7
1	1		-5	-5		20	20
-24	-24		6	6		5	5
-2	-2		-1	-1		-14	-14
2	2		-3	-3		0	0
0	0		6	6		15	15
-9	-9		-4	-4		17	17
0	0		8	8		0	0
-15	-15		4	4		-18	-18
-1	-1		6	6		11	11
16	16		2	2		7	7
32	32		1	1		-1	-1
2	2		14	14		-13	-13
-17	-17		18	18		-8	-8
1	1		17	17		9	9
0	0		1	1		12	12
-3	-3		-5	-5		7	7
-6	-6		-4	-4		-10	-10
0	0		2	2		-5	-5
0	0		-5	-5		-10	-10
-3	-3		-1	-1		6	6
-22	-22		-12	-12		1	1
26	26		-6	-6		-9	-9
-1	-1		-8	-8		5	5
-27	-27		-4	-4		-3	-3
26	26		-2	-2		0	0
-24	-24		-10	-10		-3	-3
16	16		-2	-2		-7	-7
-16	-16		-1	-1		-4	-4
8	8		-3	-3		6	6
-8	-8		0	0		9	9
-1	-1		3	3		-12	-12
26	26		-2	-2		2	2
-24	-24		4	4		5	5
-1	-1		4	4		2	2
-2	-2		-4	-4		-3	-3
19	19		0	0		0	0
7	7		1	1		5	5
-15	-15		2	2		3	3
-10	-10		-7	-7		-6	-6
-25	-25		4	4		12	12
10	10		-3	-3		-2	-2
-10	-10		0	0		-2	-2
10	10		-1	-1		-16	-16
-17	-17		5	5		-1	-1
8	8		-7	-7		-9	-9
26	26		-2	-2		0	0
-1	-1		-2	-2		0	0
0	0		0	0		1	1
83	82		0	0		51	46
-16	-11		0	1		-6	3
15	14		0	-1		2	2
2	2		0	1		0	-5
-68	-66		1	0		3	0
-20	-27		1	2		-6	5
-4	3		-5	-6		1	-2
9	5		2	2		10	8
-18	-21		-2	-3		-11	-8
9	14		1	3		5	0
1	2		-1	-3		-9	-8
2	-2		4	5		8	8
-12	-14		1	2		-8	-8
0	0		0	0		0	0
11	14		0	0		1	-3
50	47		0	-1		-1	0
-25	-24		-2	-1		-2	4
-27	-21		0	0		-1	-3
-24	-24		0	-1		6	2
17	16		-2	-1		-2	-2
18	18		3	2		11	19
-19	-17		0	-1		-1	-9
9	7		-1	1		7	6
0	2		0	0		-4	-1
0	-4		0	-1		4	3
26	27		0	1		0	-3
2	-4		0	0		5	8
-30	-27		3	2		-5	-8
20	23		-1	0		1	3
-19	-20		-1	-2		0	0
28	27		2	2		-1	2
-12	-6		0	0		4	4
41	40		-1	0		-1	2
-7	-10		0	0		-1	2
-23	-24		-1	-2		-4	-13
-3	-3		0	-1		6	11
-22	-23		2	3		-4	-8
-28	-30		-3	-3		5	8
27	32		4	5		-2	2
27	26		-2	-2		-3	-13
-9	-10		2	2		2	11
30	29		-1	-2		-2	-8
-23	-25		0	-1		6	10
1	1		-1	1		-6	-13
73	77		1	0		2	8
-51	-49		0	0		-2	-5
-39	-43		1	1		2	9
-8	-8		0	1		-1	-12
-26	-25		1	0		1	13
25	27		-1	-1		1	-2
-25	-23		-1	-1		4	0
42	39		1	1		-2	0
23	25		0	0		-2	2
-16	-19		2	3		4	0
44	43		-1	-2		-19	-21
38	39		3	3		-8	-5
25	26		-2	-1		-23	-26
-16	-17		0	0		-17	-17
26	21		-3	-5		-24	-21
-52	-46		2	3		6	6
1	0		-1	0		-14	-18
-66	-67		1	0		-14	-12
78	77		0	0		7	6
-85	-82		1	2		3	2
-23	-24		2	2		2	5
13	13		0	0		-11	-12
50	51		3	2		5	4
32	29		-2	-2		11	12
51	49		2	2		-14	-19
-91	-84		1	2		7	7
-42	-42		0	0		17	17
149	144		-1	-3		-7	-2
-57	-59		1	2		10	10
-51	-45		1	0		-8	-8
40	41		0	0		6	6
2	-4		0	1		0	0
68	67		-3	-2		3	1
-110	-103		-1	-2		0	1
-24	-27		-1	0		-14	-13
92	90		2	2		16	16
0	0		-2	-2		-17	-17
-24	-24		-3	-4		7	5
24	24		4	4		-18	-17
-92	-88		-3	-2		11	13
115	112		0	-1		-2	-3
-23	-24		0	0		-9	-9
-102	-103		1	1		12	11
-40	-44		-6	-6		-9	-6
19	27		-1	-1		20	18
25	25		1	0		-16	-15
48	49		-5	-3		4	4
-18	-17		-2	-3		2	-1
-16	-16		-7	-5		3	4
57	57		-6	-10		1	2
-115	-121		-5	-4		4	4
27	31		-9	-8		-7	-8
15	16		-16	-15		9	10
52	45		-8	-9		10	10
-20	-17		-3	-3		-17	-16
-58	-58		-11	-12		10	8
34	34		-2	-1		-11	-8
-51	-51		-5	-4		-10	-13
2	2		8	7		6	8
72	72		-4	-3		-1	-5
42	42		4	4		-15	-12
68	68		-3	-4		17	16
-108	-108		4	4		-19	-16
-33	-33		4	4		11	6
26	26		-2	-2		4	7
-27	-27		-1	0		-12	-16
53	53		2	2		13	16
-34	-34		4	4		-18	-16
-41	-41		-3	-4		17	15
-2	-2		-1	0		2	0
99	99		-4	-4		26	28
-39	-39		-4	-4		31	29
14	14		1	0		19	21
28	28		3	3		0	-5
-28	-28		1	0		8	8
-64	-64		-1	0		5	13
114	114		0	1		-5	-10
-109	-109		3	1		2	6
85	85		0	1		0	4
-25	-25		1	2		2	-2
-66	-66		0	0		-3	0
25	25		-2	-2		5	2
-8	-8		5	3		-5	-4
-2	-2		2	3		5	2
12	12		-2	-2		-6	-10
98	98		3	3		2	10
-34	-34		4	5		-1	0
-26	-26		-3	-4		0	-3
-23	-23		4	3		3	3
-50	-50		0	0		-5	-11
34	34		-2	-1		1	1
43	43		6	6		-1	-1
-72	-72		-8	-8		5	11
29	29		4	4		-2	-3
14	14		-2	-3		2	3
26	26		1	2		-3	0
0	0		2	2		2	0
-66	-66		-2	-1		-1	-3
88	88		5	4		1	1
4	4		-2	-3		3	2
-33	-33		0	1		-3	-3
-10	-10		0	0		6	8
17	17		4	3		-3	-8
49	49		-3	-1		4	12
-124	-124		-2	-2		-11	-17
25	25		1	-1		9	6
23	23		6	6		-6	0
11	11		-11	-9		1	0
-10	-10		-2	-2		0	2
9	9		5	3		-1	0
0	0		2	3		-8	-8
-24	-24		-2	-2		-14	-18
43	43		1	1		-24	-25
-12	-12		-2	-1		-26	-21
-32	-32		5	4		-19	-27
99	99		-4	-5		-23	-21
-7	-7		2	3		19	26
-76	-76		-1	0		-5	-10
10	10		-2	-2		6	4
-26	-26		-3	-5		-7	-3
67	67		2	3		9	5
-66	-66		-4	-4		9	10
23	23		1	1		-3	-2
2	2		2	3		-1	3
-41	-41		0	0		-12	-15
6	6		1	-1		6	7
-16	-16		6	7		9	7
32	32		-3	-3		-7	-7
-6	-6		1	0		-11	-11
31	31		-7	-5		0	-2
10	10		5	4		5	7
-26	-26		-4	-4		-2	-3
6	6		5	5		8	10
-19	-19		1	1		-11	-13
28	28		2	2		6	11
29	29		0	0		-9	-8
-61	-61		1	2		2	0
25	25		-5	-6		4	-3
-23	-23		-3	-2		2	11
31	31		4	4		0	0
-16	-16		1	0		1	-3
49	49		-1	-1		-21	-21
-21	-21		7	6		-7	-7
-18	-18		0	0		-11	-12
25	25		0	0		9	9
-26	-26		0	0		9	9
-20	-20		-2	-1		0	0
10	10		-2	-2		-5	-5
-14	-14		4	4		3	3
-10	-10		5	6		-7	-7
16	16		-3	-4		-22	-22
37	37		-2	-3		21	21
23	23		4	4		-37	-37
-67	-67		-6	-6		2	2
3	3		3	4		-3	-3
39	39		0	0		4	4
-16	-16		1	1		76	76
15	15		1	2		40	40
24	24		10	10		19	19
-47	-47		-13	-14		-21	-21
-41	-41		-1	-1		10	10
24	24		5	5		1	1
24	24		-7	-7		0	0
-1	-1		3	3		6	6
-24	-24		4	4		-1	-1
17	17		0	0		2	2
23	23		-2	-2		-5	-5
51	51		2	2		5	5
-66	-66		-4	-4		-10	-10
40	40		1	1		10	10
-6	-6		3	3		5	5
-10	-10		-5	-5		2	2
19	19		1	1		-11	-11
-4	-4		-4	-4		5	5
1	1		0	0		3	3
0	0		-1	-1		1	1
2	2		0	0		0	0
20	20		1	1		-5	-5
38	38		-3	-3		2	2
-60	-60		2	2		-5	-5
-41	-41		-1	-1		9	9
2	2		7	7		-10	-10
-35	-35		2	2		14	14
11	11		-3	-3		-5	-5
-2	-2		-2	-2		6	6
-7	-7		6	6		-14	-14
32	32		-3	-3		2	2
20	20		1	1		9	9
4	4		-2	-2		-10	-10
41	41		-4	-4		13	13
-41	-41		0	0		-7	-7
18	18		2	2		12	12
-25	-25		2	2		-3	-3
24	24		-2	-2		9	9
0	0		2	2		-9	-9
-2	-2		-1	-1		5	5
-46	-46		-3	-3		-3	-3
-43	-43		0	0		-1	-1
67	67		-3	-3		-2	-2
-18	-18		3	3		7	7
18	18		4	4		-10	-10
-40	-40		-3	-3		6	6
20	20		-2	-2		10	10
2	2		-2	-2		-9	-9
17	17		6	6		14	14
50	50		6	6		-10	-10
-16	-16		-4	-4		9	9
15	15		-1	-1		-7	-7
1	1		-1	-1		7	7
-25	-25		-6	-6		-5	-5
34	34		3	3		1	1
-18	-18		-1	-1		-1	-1
-16	-18		4	4		2	-2
26	29		-5	-6		1	3
-2	-3		1	2		-5	-2
3	3		-2	-1		2	2
-2	0		-7	-9		-21	-27
2	0		0	0		11	16
21	19		7	8		-3	-3
-23	-19		-5	-5		-2	-2
7	4		0	-1		8	10
19	17		2	3		-1	-2
0	-1		6	6		-4	2
-53	-43		-1	-1		2	-2
0	-6		4	4		-8	-8
5	5		-3	-3		6	5
21	19		0	0		0	1
2	6		-1	-1		-3	-6
-1	-1		0	1		8	8
-1	-3		1	0		-9	-6
-23	-20		0	0		8	3
0	0		1	2		-1	0
24	19		0	0		-4	-5
15	21		6	6		1	5
-41	-41		-3	-4		-8	-4
1	-4		2	2		6	-3
25	29		-4	-4		-17	-14
18	16		-2	-3		15	13
-3	-6		-3	-1		1	4
-1	1		4	4		4	4
-13	-12		1	0		-7	-4
24	24		-7	-7		-11	-17
-26	-27		0	0		15	16
25	27		-6	-6		1	-3
-25	-29		3	2		3	13
18	22		-5	-4		-2	-5
24	23		1	1		4	3
-15	-16		-2	-2		-3	-3
13	11		-6	-6		15	19
-2	1		-1	-1		-19	-23
-13	-12		-2	-1		7	7
17	16		-2	-3		0	1
-15	-20		1	0		4	5
-45	-40		-2	-1		-2	-8
46	43		-2	-2		0	-1
10	12		3	3		-2	3
-10	-10		-8	-7		3	0
-1	-1		-6	-6		-11	-11
0	0		4	3		11	8
-1	0		1	1		2	13
17	16		0	-1		0	-2
-16	-16		1	3		6	2
-3	-4		-1	-3		-8	-13
3	3		3	4		2	11
-19	-18		-6	-5		-1	-3
20	20		4	3		6	0
-3	-1		0	1		-14	-5
19	15		5	4		2	-3
-17	-16		-1	0		3	5
-2	2		2	1		-1	-5
16	15		-4	-4		11	13
0	-1		0	1		-9	-13
-7	-9		6	6		-4	3
-7	-7		-2	-3		2	2
-9	-7		0	0		-12	-9
9	9		-2	-1		12	7
15	16		7	6		-12	-10
-2	-5		-4	-4		0	4
3	4		-5	-5		8	3
1	1		5	5		-16	-12
-4	-4		-4	-4		17	13
3	4		0	-1		-13	-13
0	0		-1	1		0	-1
-1	-3		7	5		6	6
-1	1		-6	-6		-13	-13
-1	-2		-3	-2		5	5
3	3		6	7		-15	-13
0	1		-3	-4		17	13
-2	-2		0	-1		-20	-14
0	0		-5	-4		10	9
0	2		3	2		-20	-25
-15	-17		-4	-3		0	0
14	12		-3	-2		6	5
1	3		0	-1		8	9
2	2		3	3		3	-1
-1	-3		-1	0		-14	-3
-11	-10		-2	-2		20	11
12	13		0	0		-9	-4
-3	-4		-5	-7		23	21
1	2		0	1		5	11
1	0		0	0		-1	-12
-2	-3		-4	-4		-10	-8
2	2		2	1		2	3
1	2		-12	-11		11	16
1	0		-4	-4		-2	1
-3	-2		1	1		-6	-9
1	1		-3	-3		-26	-27
1	1		2	2		-2	-4
-1	-1		-10	-10		1	-1
1	2		0	0		-1	1
-1	-2		1	2		-7	-7
-2	-2		2	2		-9	-8
2	1		-1	-2		-6	-6
-1	1		-1	0		5	4
1	-1		-1	-2		-44	-44
0	1		5	5		2	1
0	-1		2	3		-19	-15
0	0		-9	-10		-11	-16
0	1		0	0		-17	-17
0	0		1	1		10	8
1	1		-1	-2		-12	-4
-2	-1		-5	-3		3	-1
0	-1		1	0		24	25
1	0		-1	-1		-13	-9
-2	-1		5	4		1	-3
3	2		0	1		21	16
0	0		-6	-6		14	20
-15	-15		1	1		-24	-28
-1	0		3	2		35	35
-1	0		-6	-6		-3	1
17	16		2	3		0	1
-9	-9		-2	-2		20	19
1	1		4	3		-20	-20
0	0		-3	-1		14	13
-3	-3		-1	-2		8	7
10	10		2	1		2	4
-8	-8		-2	-1		-8	-8
8	8		3	3		12	12
-7	-7		2	2		7	3
-1	-1		-5	-5		-9	-8
-3	-3		-9	-9		-7	-6
2	2		5	4		-2	-2
0	0		0	1		13	13
2	2		7	8		-9	-5
0	0		-5	-7		11	8
2	2		6	7		-5	-6
-14	-14		8	8		11	14
2	2		-2	-2		-16	-14
-1	-1		4	4		-7	-10
8	8		4	2		14	17
4	4		18	21		-5	-8
-2	-2		20	21		16	15
0	0		8	8		-2	0
-1	-1		4	1		12	8
3	3		3	5		-5	1
-2	-2		1	-1		20	15
-1	-1		1	3		-22	-23
0	0		4	4		1	8
-1	-1		-2	-3		7	-3
5	5		2	3		-6	3
-21	-21		-4	-5		16	15
18	18		0	0		2	-2
-1	-1		-1	-1		24	23
-1	-1		-3	-2		-8	-3
-15	-15		-1	-2		7	7
-9	-9		-3	-3		2	-1
17	17		4	4		2	0
-49	-49		-3	-3		-3	-3
49	49		-5	-5		2	3
0	0		-10	-7		4	8
-10	-10		-14	-17		-3	-8
10	10		-15	-16		8	5
0	0		-12	-13		0	0
9	9		-8	-6		2	9
-8	-8		-10	-8		-4	-6
-1	-1		-6	-8		9	6
-18	-18		2	2		-4	0
19	19		-1	-1		4	-1
-18	-18		-3	-3		-1	3
-6	-6		-2	-2		-2	-3
6	6		-2	-3		-1	3
1	1		4	5		-1	-3
25	25		-3	-3		5	1
0	0		-4	-4		-1	-1
-1	-1		4	4		-1	3
2	2		-1	-1		-3	-3
-15	-15		0	0		5	3
3	3		1	1		-9	-7
-13	-13		-2	-2		10	7
0	0		0	0		-6	-5
-11	-11		-2	-2		5	5
18	18		1	1		-2	-2
3	3		0	0		-4	-4
-18	-18		1	1		2	2
0	0		0	0		0	0
14	14		-3	-3		2	2
12	12		2	2		-3	-3
-22	-22		3	3		0	0
2	2		-3	-3		0	0
10	10		-3	-3		7	7
-25	-25		3	3		-5	-5
-17	-17		-1	-1		4	4
1	1		7	7		1	1
8	8		-7	-7		-3	-3
0	0		6	6		4	4
-10	-10		4	4		-2	-2
18	18		0	0		1	1
-16	-16		-5	-5		-5	-5
9	9		2	2		6	6
0	0		3	3		-5	-5
-9	-9		3	3		7	7
16	16		0	0		-7	-7
-8	-8		-3	-3		4	4
16	16		0	0		2	2
-9	-9		-3	-3		-5	-5
1	1		0	0		6	6
24	24		7	7		-5	-5
-16	-16		-6	-6		2	2
-1	-1		0	0		-2	-2
-25	-25		-5	-5		4	4
4	4		6	6		-4	-4
-3	-3		-1	-1		4	4
-10	-10		-3	-3		-6	-6
2	2		6	6		1	1
-1	-1		-4	-4		2	2
9	9		8	8		-7	-7
-5	-5		4	4		4	4
-4	-4		6	6		-1	-1
9	9		2	2		-1	-1
26	26		1	1		-3	-3
14	14		14	14		7	7
-14	-14		18	18		-4	-4
-18	-18		17	17		5	5
-1	-1		1	1		-9	-9
2	2		-5	-5		0	0
16	16		-4	-4		4	4
-42	-42		2	2		-4	-4
-7	-7		-5	-5		1	1
0	0		-1	-1		-8	-8
15	15		-12	-12		6	6
9	9		-6	-6		-10	-10
-22	-22		-8	-8		3	3
12	12		-4	-4		-1	-1
-15	-15		-2	-2		-3	-3
2	2		-10	-10		-11	-11
-3	-3		-2	-2		14	14
2	2		-1	-1		-4	-4
25	25		-3	-3		9	9
-1	-1		0	0		-45	-45
-1	-1		3	3		-2	-2
-24	-24		-2	-2		8	8
2	2		4	4		-19	-19
0	0		4	4		4	4
0	0		-4	-4		-3	-3
24	24		0	0		10	10
-24	-24		1	1		-12	-12
1	1		2	2		39	39
-4	-4		-7	-7		-5	-5
1	1		4	4		-18	-18
1	1		-3	-3		9	9
-15	-15		0	0		-11	-11
-12	-12		-1	-1		-18	-18
1	1		5	5		-2	-2
24	24		-7	-7		20	20
2	2		-2	-2		-13	-13
1	1		-2	-2		15	15
0	0		0	0		-23	-23
-27	-28		0	0		39	39
12	17		0	0		-5	-6
49	44		0	0		1	3
49	53		0	0		-4	-4
42	36		4	3		4	4
-49	-46		-2	-2		-3	-4
-37	-35		1	3		7	7
-38	-40		-2	-3		-3	-4
-27	-28		0	1		5	6
28	28		-2	-3		-10	-10
8	8		2	3		5	4
21	29		1	0		-4	-4
-5	-12		0	0		-8	-8
-15	-16		1	1		5	6
61	64		1	0		-1	-1
3	2		-3	-1		2	2
0	0		1	-1		-8	-8
-91	-88		0	0		5	6
-8	-8		-2	-1		0	-1
21	17		0	-1		8	9
-15	-15		3	4		6	6
10	14		-2	-1		3	1
16	13		2	2		-3	-1
67	68		-2	-2		-1	-2
-91	-91		-2	-2		2	1
2	3		1	-1		3	5
21	19		1	2		4	4
0	6		4	4		-3	-4
-21	-25		2	2		4	3
5	4		-4	-3		-3	-2
49	51		3	2		4	5
-49	-46		-3	-3		-5	-6
19	16		2	3		5	5
64	62		-3	-5		-8	-7
-24	-26		-1	1		4	4
-57	-58		4	4		-2	-3
8	8		-2	-2		5	4
-16	-15		1	0		0	0
22	24		0	0		1	3
25	28		-1	-1		-3	-4
42	36		3	3		0	-1
-74	-69		0	0		3	4
-7	-7		2	2		-4	-3
38	39		-2	-3		6	6
-20	-22		-1	0		-9	-10
64	63		0	1		7	7
-85	-87		1	0		1	1
34	40		-1	0		1	2
-14	-18		-1	-2		-4	-4
-51	-51		1	2		8	7
25	27		1	0		-4	-4
6	-2		0	0		-2	-2
-13	-6		1	2		6	7
57	54		-1	-2		-8	-6
41	42		2	2		0	-1
-91	-91		-1	0		-13	-17
89	92		-1	-3		-7	-2
51	47		0	0		-35	-34
-16	-14		1	3		-21	-24
19	19		0	0		-14	-14
-94	-96		1	-1		-11	-14
-25	-24		0	1		11	13
92	92		4	3		-11	-11
-49	-51		-1	0		12	11
-65	-62		-2	-1		-9	-8
-10	-8		2	2		15	16
32	29		0	-1		-17	-16
66	64		4	5		13	12
27	29		0	0		-7	-7
-2	-1		1	0		-4	-5
-24	-25		-3	-3		9	9
-34	-35		5	5		3	3
73	72		-2	-2		2	3
-122	-120		0	-1		3	2
18	19		0	0		0	-1
64	61		-2	-1		-8	-8
51	48		0	0		18	19
-42	-36		-2	-2		-11	-10
-73	-71		-1	-1		8	8
22	20		0	1		-14	-13
41	39		-4	-4		8	6
-24	-24		9	8		-14	-14
-16	-13		-8	-8		-5	-5
24	21		0	0		7	9
-31	-29		-5	-4		-9	-11
73	69		2	2		3	4
-66	-61		-1	-2		-4	-5
-75	-80		-2	-3		7	9
0	-3		-1	0		-1	-2
16	19		-5	-6		1	1
78	82		-7	-5		3	3
-4	-1		-3	-2		3	1
-37	-41		-4	-6		5	6
62	65		-14	-16		-3	-4
-40	-40		-8	-7		2	2
-51	-60		-7	-3		7	9
10	16		-13	-17		2	1
-1	3		-4	-5		-4	-3
-4	-9		-5	-3		2	2
1	1		-9	-9		-14	-15
-13	-13		7	7		4	7
10	10		2	2		-9	-12
-2	-2		-3	-3		3	4
-6	-6		2	1		-14	-14
98	98		3	4		17	16
65	65		-1	-1		-5	-2
-67	-67		4	3		7	3
-73	-73		0	0		-6	-3
24	24		0	0		6	3
52	52		3	4		0	0
-50	-50		0	1		-7	-4
22	22		3	2		2	0
-15	-15		-4	-4		-3	-5
-51	-51		1	1		10	13
25	25		-7	-8		11	8
50	50		-4	-4		46	51
-64	-64		2	2		7	6
80	80		1	3		9	8
27	27		3	2		2	2
-89	-89		-4	-4		3	2
86	86		-2	-3		0	0
-96	-96		5	7		-3	-2
42	42		-2	-2		5	4
40	40		6	6		-2	-3
-109	-109		-3	-5		3	4
3	3		7	9		-3	-3
61	61		0	0		4	4
-55	-55		1	0		-2	-3
0	0		0	0		-1	1
116	116		1	2		1	-1
-27	-27		1	0		3	4
-20	-20		0	0		0	1
-51	-51		-1	0		-4	-5
8	8		3	2		3	3
-10	-10		-3	-3		-2	-2
27	27		2	3		-3	-2
-3	-3		8	8		2	1
3	3		-3	-5		3	3
8	8		-5	-3		-6	-7
-52	-52		5	4		7	8
91	91		-1	0		-3	-4
-39	-39		2	1		1	3
42	42		-1	-1		6	6
-38	-38		2	2		-11	-12
2	2		-2	-3		8	8
34	34		0	0		-5	-4
-13	-13		-2	-1		5	4
45	45		-3	-3		2	2
-95	-95		7	7		-3	-3
-29	-29		-4	-5		-3	-3
44	44		2	2		2	2
48	48		2	2		-2	-2
-23	-23		-6	-6		-1	-1
-3	-3		4	5		0	0
2	2		0	-1		-13	-15
2	2		-4	-4		-7	-5
-3	-3		1	3		-24	-23
-14	-14		2	1		-26	-27
-34	-34		-2	-1		-25	-24
73	73		-1	-2		-4	-5
24	24		1	2		9	10
-97	-97		0	-1		6	5
8	8		5	5		-2	-3
15	15		-6	-6		6	9
26	26		-2	-2		1	1
-65	-65		2	2		-4	-7
48	48		4	3		-4	-3
7	7		-6	-5		-9	-7
-13	-13		-2	-3		22	21
-19	-19		4	5		-15	-17
-32	-32		0	-1		3	4
65	65		2	3		-14	-12
-8	-8		-4	-4		14	12
-41	-41		2	1		-12	-12
58	58		0	0		-7	-7
-49	-49		0	0		5	5
23	23		0	1		4	5
19	19		2	1		4	5
7	7		-1	1		-20	-21
-24	-24		2	2		14	12
7	7		0	-1		-13	-12
-9	-9		2	3		17	17
9	9		-2	-2		9	7
0	0		1	0		-12	-11
-7	-7		1	1		3	3
-2	-2		0	1		-21	-19
9	9		-2	-2		-5	-3
1	1		2	2		1	-2
-2	-2		1	0		5	5
-5	-5		-1	0		17	17
-22	-22		5	3		-27	-27
-6	-6		0	1		-1	-1
34	34		1	2		-23	-23
-8	-8		-3	-4		10	10
-16	-16		2	1		4	4
-1	-1		-4	-3		-25	-25
26	26		0	0		9	9
-43	-43		3	4		-7	-7
42	42		4	4		-8	-8
-9	-9		-4	-4		7	7
17	17		-2	-3		41	41
42	42		6	6		72	72
-6	-6		3	2		9	9
-45	-45		-3	-2		0	0
-34	-34		-1	-1		-3	-3
2	2		-1	-1		4	4
40	40		3	3		-6	-6
-7	-7		1	1		12	12
-23	-23		-7	-7		-1	-1
1	1		5	5		-1	-1
62	62		-2	-2		3	3
1	1		-2	-2		-7	-7
-50	-50		9	9		14	14
27	27		-9	-9		-9	-9
23	23		-2	-2		6	6
2	2		3	3		-4	-4
-2	-2		-4	-4		5	5
1	1		1	1		-7	-7
0	0		1	1		-1	-1
1	1		0	0		7	7
-2	-2		0	0		-2	-2
1	1		-2	-2		-6	-6
40	40		-2	-2		-2	-2
-82	-82		-1	-1		9	9
-3	-3		1	1		-10	-10
2	2		1	1		13	13
-30	-30		6	6		-5	-5
-3	-3		-3	-3		11	11
21	21		0	0		-10	-10
-9	-9		0	0		4	4
-2	-2		-1	-1		-1	-1
15	15		0	0		-3	-3
27	27		1	1		0	0
48	48		3	3		-4	-4
-26	-26		-6	-6		16	16
-23	-23		-4	-4		-2	-2
23	23		6	6		10	10
2	2		1	1		-12	-12
-1	-1		-2	-2		11	11
0	0		1	1		-4	-4
-64	-64		0	0		-4	-4
-9	-9		-1	-1		6	6
33	33		6	6		0	0
15	15		-6	-6		8	8
-25	-25		-2	-2		-5	-5
-14	-14		3	3		1	1
23	23		-2	-2		-8	-8
0	0		-2	-2		7	7
27	27		4	4		0	0
14	14		-2	-2		9	9
8	8		0	0		-13	-13
18	18		0	0		10	10
-26	-26		-3	-3		1	1
24	24		-2	-2		2	2
1	1		2	2		2	2
-25	-25		0	0		-8	-8
-1	-3		3	4		0	0
27	29		-2	-2		-4	-5
7	10		-1	-2		5	7
-10	-13		4	3		-5	-5
3	4		-6	-5		-11	-12
32	32		-3	-2		4	5
10	9		-1	-2		-2	-3
-18	-17		3	3		3	2
16	16		0	1		-2	-2
-17	-17		1	-1		13	15
-50	-48		1	3		-9	-11
28	24		0	0		2	1
-1	0		-1	-2		-2	-1
-28	-26		-2	-3		0	1
26	23		5	6		-6	-6
0	-1		3	3		6	5
24	24		1	1		3	4
-22	-22		-6	-5		-1	-2
-27	-26		1	0		-8	-7
-1	1		4	3		5	6
28	27		2	2		-9	-11
15	18		-3	-2		7	9
-64	-64		2	2		-3	-4
33	27		0	1		3	3
30	32		-1	-3		-5	-3
-17	-16		1	3		-7	-9
20	21		-10	-11		10	13
-19	-21		4	5		-13	-17
2	4		2	2		14	17
26	25		-4	-4		-17	-18
-2	-1		0	0		11	8
1	1		1	-1		-8	-7
-10	-10		-3	-1		13	15
-16	-16		-1	-2		-3	-4
17	17		-1	-1		1	2
25	24		-3	-4		-2	-1
-3	-5		-6	-5		4	5
2	4		0	0		4	4
1	0		-4	-5		-7	-11
-16	-15		-5	-3		0	1
-3	-4		7	6		8	8
-21	-20		-6	-6		-2	-2
22	23		-2	-3		-1	0
17	17		0	1		-2	-2
-17	-17		-4	-5		-3	-5
-1	-2		2	2		5	7
17	19		-6	-5		-7	-8
-25	-27		-1	-1		6	6
28	27		-2	-1		16	16
-20	-19		3	2		-16	-16
0	2		-2	-2		6	6
-23	-24		3	4		-8	-9
24	24		2	1		6	7
10	8		0	1		1	2
-11	-10		1	-1		-5	-6
17	18		4	5		0	0
-14	-14		-3	-2		-4	-4
15	14		0	0		15	17
1	2		1	0		-13	-17
-1	-2		3	4		14	17
-7	-6		4	3		-20	-19
8	7		-6	-5		4	1
-16	-15		8	8		-4	-3
-1	0		-2	-2		7	7
6	4		-6	-6		2	2
1	2		5	4		-7	-8
9	8		-4	-4		6	8
0	0		4	4		0	-1
1	1		-1	-1		-6	-7
-2	-1		-2	-1		-4	-3
0	0		3	2		3	3
1	0		-1	0		-8	-8
0	0		-4	-4		-5	-5
3	4		-5	-6		-5	-4
-4	-4		5	5		9	8
1	-1		-5	-6		-5	-4
1	3		6	7		-4	-5
1	0		-3	-2		0	3
-16	-18		2	2		-11	-12
15	17		-8	-9		-12	-14
-8	-7		0	0		2	0
8	7		3	3		20	21
-3	-3		-1	-1		-20	-20
-5	-4		-4	-3		16	15
-1	-2		1	-1		-7	-3
6	6		2	2		14	13
3	3		-2	-1		19	19
-2	-2		-8	-9		13	13
1	1		2	3		-9	-9
0	0		-4	-4		-8	-8
2	2		-4	-4		1	1
-3	-2		-3	-2		-2	-2
2	2		-9	-11		3	2
1	0		3	5		-7	-6
-1	0		-3	-4		-12	-11
-1	-3		3	4		-5	-7
-2	-2		-6	-7		-3	-3
-5	-4		1	0		-5	-5
7	7		-5	-4		5	5
-8	-8		3	3		-11	-11
1	1		-1	0		-10	-10
9	9		4	3		2	2
-2	-2		-4	-4		-13	-12
0	-1		3	2		-23	-22
0	1		-4	-4		-2	-5
-1	-1		-5	-4		-20	-17
1	1		4	5		-28	-31
1	1		-5	-6		-7	-5
-3	-4		2	2		4	5
4	5		-4	-5		20	21
-1	0		2	2		-23	-25
-1	-2		0	1		26	23
2	2		-2	-2		-17	-14
-19	-17		3	4		22	23
2	0		-2	-2		3	0
12	11		-3	-4		11	12
-12	-10		-2	-2		17	17
7	6		5	6		-1	0
1	2		2	2		-1	-1
-3	-4		-6	-7		12	13
3	3		0	1		9	7
0	0		0	-1		-22	-20
0	0		2	2		36	37
0	0		-2	-1		-12	-13
-2	-2		1	0		11	7
1	1		2	2		4	4
0	0		-3	-2		-9	-6
-1	-1		-6	-7		9	7
-7	-7		4	5		-21	-19
9	9		1	0		-6	-6
1	1		0	-1		13	13
-1	-1		1	2		5	4
-2	-2		10	11		-5	-5
9	9		-1	-3		5	6
-14	-14		-4	-4		-4	-5
-3	-3		6	7		-12	-11
10	10		5	5		21	19
-2	-2		3	3		-13	-11
4	4		6	7		-2	0
-2	-2		16	16		16	15
0	0		14	12		12	11
-1	-1		9	11		-3	-3
0	0		8	8		9	8
0	0		0	0		-5	-5
0	0		3	2		3	5
-17	-17		0	0		0	-1
19	19		1	2		-6	-7
-21	-21		-1	-3		11	13
20	20		0	1		-19	-21
0	0		-3	-2		32	31
0	0		-3	-5		10	12
-10	-10		1	3		6	6
0	0		0	-1		-2	-2
1	1		-1	-1		1	-1
-23	-23		-1	-1		5	6
23	23		-2	-2		1	1
3	3		-3	-3		1	1
-4	-4		-8	-10		-5	-6
1	1		-9	-7		6	6
-1	-1		-16	-16		1	3
10	10		-7	-9		5	4
-1	-1		-14	-12		-5	-4
-7	-7		-5	-3		4	3
-1	-1		-7	-9		-1	-1
-15	-15		-6	-7		7	8
14	14		0	1		-2	-3
-15	-15		-2	-2		0	0
8	8		-11	-11		1	1
-1	-1		2	3		-7	-7
15	15		8	8		11	11
2	2		-6	-7		-5	-4
-1	-1		5	5		4	4
2	2		3	3		-4	-5
-9	-9		-9	-9		0	1
-1	-1		-2	-2		-5	-7
0	0		0	0		6	7
-14	-14		4	4		-3	-3
6	6		-5	-5		1	1
1	1		1	1		2	2
-9	-9		5	5		-5	-5
-8	-8		-5	-5		8	8
15	15		3	3		-8	-8
-14	-14		0	0		3	3
7	7		-3	-3		-4	-4
1	1		3	3		1	1
7	7		-1	-1		1	1
1	1		-2	-2		3	3
-1	-1		-4	-4		3	3
-27	-27		4	4		0	0
3	3		0	0		3	3
-17	-17		4	4		-6	-6
24	24		-1	-1		10	10
-15	-15		-3	-3		-7	-7
18	18		3	3		2	2
-10	-10		-1	-1		-3	-3
-7	-7		3	3		0	0
14	14		1	1		-4	-4
-16	-16		2	2		6	6
16	16		8	8		-5	-5
1	1		-7	-7		5	5
-1	-1		-1	-1		-4	-4
0	0		-2	-2		2	2
3	3		4	4		6	6
15	15		-2	-2		-7	-7
-18	-18		-1	-1		4	4
-7	-7		-1	-1		-2	-2
-16	-16		1	1		0	0
-2	-2		-2	-2		-1	-1
1	1		2	2		5	5
1	1		-7	-7		-2	-2
-4	-4		1	1		2	2
4	4		5	5		-4	-4
-1	-1		1	1		-3	-3
4	4		1	1		3	3
-4	-4		6	6		-4	-4
26	26		4	4		4	4
-17	-17		6	6		-5	-5
14	14		18	18		4	4
2	2		17	17		-5	-5
-26	-26		8	8		4	4
1	1		10	10		-3	-3
9	9		-1	-1		5	5
1	1		-2	-2		-9	-9
-11	-11		1	1		2	2
-20	-20		-2	-2		1	1
-1	-1		2	2		-8	-8
-17	-17		-5	-5		4	4
29	29		-5	-5		-9	-9
-12	-12		-3	-3		5	5
-1	-1		-9	-9		-5	-5
1	1		1	1		2	2
-1	-1		1	1		-18	-18
24	24		-9	-9		3	3
-1	-1		-8	-8		16	16
0	0		-7	-7		-9	-9
7	7		-1	-1		10	10
-8	-8		-3	-3		-40	-40
2	2		1	1		12	12
-25	-25		1	1		-23	-23
2	2		3	3		-13	-13
-2	-2		-3	-3		16	16
25	25		7	7		4	4
-2	-2		-5	-5		-6	-6
-22	-22		-4	-4		12	12
0	0		-2	-2		11	11
-18	-18		1	1		-14	-14
16	16		2	2		10	10
-16	-16		-3	-3		-12	-12
17	17		1	1		-4	-4
-15	-15		0	0		-7	-7
16	16		-11	-11		3	3
23	23		5	5		-2	-2
-22	-22		1	1		7	7
-2	-2		4	4		-10	-10
0	0		0	0		13	13
-39	-37		0	-1		26	26
-17	-15		0	0		-2	-1
0	-1		0	0		-1	-3
-2	1		0	1		10	11
36	33		-1	-1		-13	-12
71	70		2	3		12	11
32	32		-3	-4		-8	-8
-57	-56		3	4		11	10
-55	-55		-2	-3		-17	-16
-25	-28		0	1		10	11
0	1		4	3		-6	-6
23	28		1	0		0	0
49	44		-1	1		0	-1
25	24		-3	-4		-7	-7
-40	-40		3	4		4	3
23	23		-1	-3		-10	-9
16	17		-1	1		7	7
-39	-38		2	2		-1	-1
-51	-51		-4	-5		6	6
-5	-7		3	3		4	5
17	18		-2	-2		14	12
-11	-12		2	2		-6	-5
-7	-4		-2	-2		4	4
98	97		1	2		-2	-2
-1	1		-1	-3		-2	-3
-75	-73		-1	1		6	7
-24	-24		1	0		0	-1
7	-3		3	4		1	2
70	76		-1	-2		-5	-5
-18	-21		1	1		8	8
0	0		1	0		-5	-4
8	13		3	5		6	6
-58	-56		-4	-5		-8	-9
0	-5		2	3		2	2
1	5		-1	-3		-1	-2
25	22		2	3		-1	1
0	0		-2	-3		3	2
-10	-8		0	0		-2	-2
8	8		0	1		2	2
124	120		-2	-2		-3	-2
-2	0		0	-1		7	6
1	-3		2	2		-4	-4
-6	-5		-1	0		5	6
-51	-51		2	3		-6	-6
-32	-27		0	0		6	6
-10	-9		-1	-2		-5	-6
0	1		-1	0		-1	-1
43	40		4	4		6	6
-26	-26		-1	-2		-3	-3
-14	-16		2	1		2	2
-11	-11		-1	0		-2	-2
48	53		-1	-2		1	2
-47	-50		1	3		2	2
-14	-18		-1	-3		2	1
64	63		3	5		-6	-5
-65	-61		-1	-3		0	1
-33	-32		-3	-1		-19	-23
14	13		5	4		-32	-30
141	140		-2	-3		-22	-27
-26	-25		1	3		-21	-16
-31	-34		2	2		-7	-8
-83	-78		-4	-4		0	0
106	104		4	4		0	0
-1	2		0	0		-6	-3
-100	-109		2	1		20	19
13	16		-1	-1		-11	-11
15	19		1	2		18	19
58	56		1	0		-9	-13
-8	-7		0	0		-8	-7
47	48		3	4		12	13
-8	-9		-4	-5		-2	-2
-57	-59		1	0		6	6
26	27		1	2		-9	-9
-82	-83		-1	-2		11	11
31	35		0	0		-6	-6
1	0		0	1		2	3
11	5		-6	-6		2	-1
77	83		2	1		2	4
-86	-86		-1	0		-6	-6
38	36		2	3		-2	-2
-40	-41		-4	-4		0	0
-1	0		1	0		-1	1
-47	-45		-6	-6		-2	-4
24	21		1	1		18	19
-11	-13		0	0		-22	-23
69	72		-1	-1		-5	-5
-59	-59		-3	-3		9	8
-34	-37		-4	-5		-12	-12
5	9		-4	-3		18	22
6	4		-2	-1		-15	-17
82	84		-8	-7		11	11
17	15		-5	-8		-5	-7
-41	-43		-13	-12		3	4
9	12		-15	-15		-3	-4
22	24		1	4		8	9
-74	-76		-15	-18		7	7
31	35		2	0		-6	-5
-40	-40		-7	-5		7	6
20	15		-2	-1		-5	-5
-34	-34		3	2		5	3
9	9		1	2		-15	-12
10	10		-3	-4		-3	-4
14	14		8	7		1	2
-32	-32		1	3		7	7
14	14		-5	-6		-20	-20
83	83		-1	-1		11	10
39	39		2	3		-5	-6
-104	-104		2	2		-4	-3
-25	-25		0	0		10	11
114	114		5	4		-8	-9
-49	-49		-7	-6		15	16
-16	-16		8	8		-10	-10
15	15		-4	-4		16	16
28	28		-2	-2		-19	-21
-66	-66		-1	-3		38	40
64	64		-3	-1		35	32
-76	-76		0	0		12	15
11	11		-2	-2		-1	-2
89	89		5	3		5	6
-50	-50		-1	0		6	5
60	60		-4	-3		-2	-2
-101	-101		6	5		2	3
25	25		-2	-1		-7	-9
67	67		0	-1		6	6
-107	-107		4	5		-1	1
5	5		-2	-3		1	0
52	52		4	4		-3	-2
-25	-25		1	0		3	2
-26	-26		2	3		-1	0
17	17		-2	-3		-1	-2
86	86		12	13		3	3
-93	-93		-9	-9		-3	-3
-17	-17		4	5		4	3
-8	-8		5	4		-6	-5
48	48		-4	-4		5	6
-25	-25		-2	-3		-3	-4
3	3		-2	-2		2	1
-1	-1		3	5		-2	-1
1	1		0	-1		1	2
-11	-11		1	1		1	0
74	74		1	2		0	0
2	2		0	0		1	2
39	39		2	2		-1	-2
-82	-82		-5	-7		6	6
-23	-23		0	1		-7	-6
41	41		2	2		1	0
-18	-18		3	3		0	0
92	92		-4	-4		5	6
-130	-130		-1	-1		-5	-7
-3	-3		3	3		2	3
-9	-9		-4	-4		2	2
58	58		2	3		-2	-2
2	2		-3	-4		-2	-3
8	8		3	3		-5	-1
57	57		2	3		-1	-4
-83	-83		-6	-6		-23	-21
25	25		1	-1		-10	-9
-42	-42		0	1		-38	-43
-14	-14		3	3		-11	-8
-10	-10		-2	-1		-5	-3
50	50		-4	-4		4	2
-23	-23		8	8		7	5
-31	-31		0	0		-7	-5
55	55		1	-1		11	9
-25	-25		0	1		-12	-11
0	0		-3	-2		13	14
2	2		-2	-3		-8	-9
41	41		-1	-2		3	2
-45	-45		0	1		-2	-1
-8	-8		6	5		4	4
10	10		-3	-1		-6	-6
25	25		0	-1		-5	-5
-43	-43		1	1		-10	-10
43	43		-1	0		3	3
-57	-57		0	0		-6	-6
55	55		-5	-6		5	6
16	16		5	5		3	1
-8	-8		0	1		-15	-15
35	35		3	1		8	9
-67	-67		1	2		-5	-4
38	38		-6	-5		-10	-12
2	2		0	0		18	19
28	28		7	6		-10	-11
-2	-2		1	2		12	13
-74	-74		-2	-2		-2	-2
26	26		-3	-5		3	6
-15	-15		5	7		-5	-8
21	21		1	0		10	10
7	7		1	2		-9	-9
4	4		-1	-3		-15	-15
-10	-10		4	5		13	13
-31	-31		-1	0		-19	-19
6	6		2	2		-6	-6
-8	-8		-5	-6		2	2
-1	-1		1	2		-6	-6
15	15		-2	-3		-8	-8
-5	-5		3	2		-16	-16
0	0		2	2		-9	-9
-1	-1		-1	1		11	11
16	16		-3	-5		-11	-11
27	27		-3	-1		52	52
33	33		5	4		53	53
13	13		3	4		28	28
-85	-85		-3	-4		-21	-21
-35	-35		0	-1		19	19
32	32		-2	-1		-6	-6
67	67		3	3		-7	-7
-16	-16		-1	-1		13	13
-49	-49		3	3		-1	-1
22	22		-3	-3		7	7
25	25		0	0		-10	-10
-24	-24		0	0		12	12
-2	-2		7	7		-6	-6
34	34		-7	-7		3	3
8	8		-1	-1		4	4
-1	-1		1	1		0	0
-25	-25		0	0		-3	-3
25	25		-5	-5		-7	-7
1	1		9	9		0	0
1	1		-5	-5		0	0
-1	-1		-2	-2		4	4
-1	-1		0	0		-8	-8
3	3		-3	-3		9	9
-65	-65		0	0		-7	-7
39	39		3	3		6	6
-42	-42		-2	-2		-1	-1
23	23		3	3		7	7
-30	-30		5	5		1	1
40	40		2	2		-3	-3
-17	-17		-3	-3		-5	-5
-24	-24		0	0		7	7
27	27		-4	-4		2	2
32	32		4	4		-6	-6
15	15		1	1		21	21
26	26		-10	-10		-6	-6
-50	-50		3	3		8	8
1	1		1	1		-6	-6
-4	-4		5	5		1	1
4	4		0	0		-4	-4
21	21		-3	-3		4	4
-47	-47		-3	-3		1	1
-14	-14		3	3		-6	-6
18	18		-4	-4		12	12
45	45		2	2		-11	-11
-43	-43		-1	-1		11	11
-5	-5		5	5		-5	-5
24	24		2	2		7	7
-25	-25		-9	-9		-3	-3
26	26		3	3		-1	-1
-18	-18		3	3		4	4
41	41		-7	-7		-2	-2
24	24		1	1		6	6
-24	-24		1	1		-3	-3
32	32		-1	-1		8	8
-6	-6		5	5		-7	-7
-42	-42		-6	-6		3	3
-9	-11		1	0		-11	-12
25	26		-3	-2		3	5
27	27		1	0		0	0
25	25		6	7		-3	-5
-2	1		-10	-11		-8	-7
15	16		-1	0		2	1
-17	-22		4	5		6	7
10	13		1	0		-13	-12
1	1		-3	-3		9	9
-7	-13		0	1		-1	0
-27	-19		3	2		14	13
24	22		1	1		-8	-9
-23	-22		-2	-2		-3	-3
-25	-25		-2	-1		-4	-5
31	33		2	2		1	3
16	10		1	-1		-9	-11
3	6		-3	-1		12	13
-23	-26		4	4		-3	-2
-28	-28		0	0		2	2
9	12		1	0		2	1
16	16		0	0		-4	-3
-26	-22		2	2		0	0
-24	-25		-3	-2		-9	-10
51	44		3	2		7	8
25	28		-1	0		-1	-3
-27	-27		-6	-7		4	5
1	2		-2	-1		-13	-11
-2	-2		1	0		18	16
5	4		4	3		-26	-24
21	23		-3	-1		12	13
18	16		3	2		-19	-22
0	-3		-9	-8		8	10
-60	-57		-1	-3		4	2
19	16		0	0		4	4
22	25		-2	-1		-3	-2
19	19		-2	-2		-3	-4
-18	-18		-6	-7		13	13
9	9		-3	-1		-2	-2
1	2		5	4		-2	0
-9	-9		-3	-3		-4	-5
-23	-24		-5	-6		1	0
-2	-1		-1	0		10	10
41	41		-6	-5		-6	-7
-5	-4		5	4		-8	-7
-9	-13		1	2		10	10
-1	1		-6	-6		-3	-3
-10	-7		1	-1		1	1
-1	-5		0	1		-1	0
-16	-15		-2	-3		1	0
43	43		2	3		7	9
-27	-28		-4	-4		-7	-9
-41	-40		5	5		3	4
53	48		1	1		2	0
6	10		-4	-5		7	7
-8	-6		2	3		-11	-10
-1	-1		3	4		-9	-9
14	12		0	0		0	0
2	4		-1	-3		4	5
-1	-3		0	0		8	7
3	4		-2	-2		-9	-7
-11	-12		4	5		8	6
10	11		-1	0		-1	-1
-40	-39		4	3		-6	-7
23	23		-3	-4		10	11
9	7		3	4		-4	-5
1	3		0	1		-17	-16
-1	-3		-1	-2		14	17
9	9		1	1		7	2
-1	0		-4	-3		-11	-8
-2	-3		1	-1		-5	-7
1	2		0	1		-2	1
2	2		-1	0		2	0
-2	-1		1	0		-4	-5
2	2		-4	-4		-3	-1
0	-1		-1	0		-2	-3
-2	-2		5	4		6	7
1	1		1	1		-4	-4
0	1		-5	-6		-5	-7
-18	-20		-3	-1		-12	-13
18	21		0	0		4	6
-8	-10		1	0		5	8
7	8		-5	-5		-15	-17
4	3		3	3		15	17
-9	-10		1	1		-19	-22
6	7		-1	-1		24	26
0	0		-6	-6		-5	-5
-2	-2		-2	-2		15	12
3	3		-10	-10		16	16
-1	-1		4	4		6	9
-7	-7		-4	-4		-13	-12
5	4		2	1		-15	-19
2	2		-4	-4		19	21
0	0		-3	-1		-5	-7
0	1		-2	-3		0	-1
-17	-17		8	8		-22	-18
17	17		-12	-12		-10	-13
0	0		2	3		9	11
0	0		2	2		-6	-7
-2	-3		-2	-2		-2	-1
2	2		-3	-5		-5	-6
0	1		0	0		3	2
0	0		3	5		-8	-8
-1	0		-1	-2		-13	-12
1	0		-5	-4		-10	-11
1	2		-1	-2		0	1
-1	-3		-5	-4		-28	-29
0	1		6	5		-33	-33
-2	-2		-1	-2		-5	-4
4	3		-1	1		1	1
-1	1		-2	-2		4	3
-16	-16		4	4		11	13
16	14		-4	-4		17	15
-9	-9		-4	-4		-25	-23
-3	-2		4	3		6	4
12	12		3	2		1	4
-1	-1		-10	-10		39	36
-10	-11		8	9		-6	-5
1	2		-2	-2		12	13
9	8		-2	-3		5	3
-7	-6		-2	-1		2	5
-2	-2		1	2		-3	-5
0	0		0	0		12	13
-1	-1		1	0		-5	-4
1	1		-3	-2		14	11
2	2		0	-1		2	4
-9	-9		-1	-1		-5	-6
0	0		1	1		9	9
8	8		7	7		-6	-6
6	6		-11	-11		-6	-5
-15	-15		2	2		-4	-4
19	19		2	3		8	8
-20	-20		2	2		6	5
1	1		1	0		0	1
2	2		9	10		-3	-5
0	0		0	0		-7	-5
13	13		-4	-4		3	0
-6	-6		9	8		-13	-12
1	1		6	6		5	4
0	0		9	12		-3	0
-3	-3		8	7		26	26
1	1		21	20		0	0
2	2		4	5		-8	-9
-1	-1		5	4		-7	-7
1	1		4	3		24	23
-3	-3		1	1		0	1
4	4		1	1		-13	-13
-10	-10		-3	-4		5	4
-2	-2		4	5		-5	-5
10	10		-2	-3		21	20
-1	-1		2	2		1	5
0	0		-4	-4		24	23
-10	-10		1	3		-8	-8
3	3		-1	-2		-7	-9
0	0		1	2		9	11
-1	-1		-4	-4		3	2
2	2		-5	-6		2	2
-1	-1		1	2		-4	-4
1	1		-8	-10		5	5
0	0		-7	-6		1	1
9	9		-8	-9		10	10
-11	-11		-4	-5		-5	-4
10	10		-6	-4		8	7
-10	-10		-7	-7		-3	-3
-17	-17		-15	-15		2	2
17	17		-8	-8		3	4
-16	-16		-4	-4		0	0
4	4		-2	0		-1	-2
19	19		-8	-9		-3	-2
-20	-20		-4	-5		0	-1
23	23		1	1		0	1
0	0		-1	-1		5	4
-1	-1		4	4		-6	-6
-23	-23		4	4		1	2
14	14		-6	-6		-3	-5
1	1		1	1		3	5
-16	-16		1	1		-2	-2
6	6		-9	-9		5	4
2	2		4	4		-2	-2
-1	-1		-1	-1		0	0
-1	-1		0	0		5	5
-16	-16		-4	-4		-9	-9
18	18		5	5		10	10
-15	-15		-4	-4		-3	-3
15	15		1	1		-8	-8
0	0		5	5		2	2
-1	-1		-8	-8		1	1
18	18		-2	-2		2	2
-32	-32		0	0		1	1
-2	-2		-3	-3		1	1
-1	-1		2	2		3	3
2	2		9	9		3	3
-10	-10		-5	-5		-5	-5
12	12		-1	-1		8	8
-6	-6		4	4		-5	-5
-11	-11		7	7		0	0
14	14		-6	-6		-3	-3
-15	-15		0	0		-1	-1
-9	-9		3	3		1	1
23	23		5	5		1	1
2	2		-10	-10		1	1
15	15		4	4		-3	-3
-16	-16		-2	-2		4	4
1	1		1	1		-9	-9
15	15		5	5		9	9
-16	-16		-6	-6		-3	-3
-24	-24		-2	-2		4	4
0	0		1	1		-4	-4
-2	-2		0	0		2	2
[truncated: 782,899+ more rows]
