# Supplementary material for: New deep data hiding and extraction algorithm using multi-channel with multi-level to improve data security and payload capacity
Source: PeerJ Comput Sci. 2022 Oct 19;8:e1115. doi: 10.7717/peerj-cs.1115 (PMC9680874; doi:10.7717/peerj-cs.1115)
Supplement: Supplemental Information 10 [file peerj-cs-08-1115-s010.xlsx]

## Sheet: Sheet1
Block Size	Cover	Stego
0	0	0
5	0.9	0.93
10	0.6	0.64
15	0.65	0.67
20	0.2	0.23
25	0	0
